# Supplementary material for: HSD3B1 Expression Is Upregulated by Interleukin 4 in HT-29 Colon Cancer Cells via Multiple Signaling Pathways
Source: Int J Mol Sci. 2022 Nov 5;23(21):13572. doi: 10.3390/ijms232113572 (PMC9654614; doi:10.3390/ijms232113572)
Supplement: Supplementary file 1 [file ijms-23-13572-s001.zip]

Archive with 1 entries (1 files):
- ijms-1992694-supplementary.pdf
